# Supplementary material for: RNA sequencing read depth requirement for optimal transcriptome coverage in Hevea brasiliensis
Source: BMC Res Notes. 2014 Feb 1;7:69. doi: 10.1186/1756-0500-7-69 (PMC3926681; doi:10.1186/1756-0500-7-69)
Supplement: Additional file 1: Table S1 — Megablast analysis of 255 Hevea complete ORFs against 87,612 bark transcripts from the optimized 16 Gb bark assembly. The last 5 rows show Hevea ORFs which did not have any Megablast hit. Percentage identity of alignments in hits by 250 Hevea ORFs ranged from 86-100% (see column J). Highlighted rows (total of 50) indicate hits which showed less than 70% utilization of ORF sequence length in their alignments (see column K). [file 1756-0500-7-69-S1.xlsx]

## Sheet: Supplementary Table 1
QUERY (RUBBER FULL ORF)	QUERY DESCRIPTION	SUBJECT (BARK TRANSCRIPT)	QUERY_LENGTH	SUBJECT_LENGTH	MATCH_LENGTH	E-VALUE	SCORE	BITS	%_IDENTITY	Hevea ORF coverage in match length
gi|118132672|gb|EF067333.1|	Hevea brasiliensis sucrose transporter 5 (SUT5) mRNA, complete cds	Locus_454_Transcript_5/6_Confidence_0.611_Length_3596	1634	3596	1634	0	1634	3239	100	1
gi|18834|emb|X54659.1|	H.brasiliensis HMGR1 mRNA for 3-hydroxy-3-methylglutaryl coenzyme A reductase 1	Locus_341_Transcript_1/1_Confidence_1.000_Length_2521	2185	2521	1830	0	1830	3628	100	0.837529
gi|90200409|gb|DQ437520.1|	Hevea brasiliensis solanesyl diphosphate synthase mRNA, complete cds	Locus_15863_Transcript_4/7_Confidence_0.562_Length_1868	1257	1868	804	0	804	1594	100	0.639618
gi|3087804|emb|AJ223038.1|	Hevea brasiliensis mRNA for latex allergen (1444 bp)	Locus_955_Transcript_1/1_Confidence_1.000_Length_1636	1444	1636	1417	0	1417	2809	100	0.981302
gi|125629441|emb|AM491808.1|	Hevea Brasiliensis subsp. brasiliensis mRNA for Sucrose Transporter 2C (sut2C gene)	Locus_22111_Transcript_3/3_Confidence_0.455_Length_1531	2474	1531	1296	0	1296	2569	100	0.523848
gi|257786546|gb|GQ479823.1|	Hevea brasiliensis plasma membrane aquaporin 1 (PIP1) mRNA, complete cds	Locus_122_Transcript_4/4_Confidence_0.750_Length_1437	960	1437	955	0	955	1893	100	0.994792
gi|167599640|gb|EU295481.1|	Hevea brasiliensis cyclophilin mRNA, complete cds	Locus_132_Transcript_3/3_Confidence_0.750_Length_1434	719	1434	711	0	711	1409	100	0.988873
gi|219842167|dbj|AB376092.1|	Hevea brasiliensis mpbqmt mRNA for 2-methyl-6-phytylbenzoquinone methyltranferase, complete cds	Locus_13299_Transcript_3/3_Confidence_0.500_Length_1374	1282	1374	1264	0	1264	2506	100	0.985959
gi|317159550|gb|HQ268021.1|	Hevea brasiliensis cyclophilin mRNA, complete cds	Locus_572_Transcript_8/8_Confidence_0.357_Length_1014	652	1014	538	0	538	1066	100	0.825153
gi|317159570|gb|HQ323245.1|	Hevea brasiliensis protein binding/ubiquitin-protein ligase 1 mRNA, complete cds	Locus_4839_Transcript_5/5_Confidence_0.615_Length_901	923	901	389	0	389	771	100	0.421452
gi|218684532|gb|FJ490678.1|	Hevea brasiliensis vacuolar ATPase F subunit (VHA-F) mRNA, complete cds	Locus_8500_Transcript_4/4_Confidence_0.375_Length_897	658	897	497	0	497	985	100	0.755319
gi|1480456|gb|U42640.1|HBU42640	Hevea brasiliensis latex allergen Hev b 5 mRNA, complete cds	Locus_274_Transcript_1/2_Confidence_1.000_Length_871	839	871	370	0	370	733	100	0.441001
gi|1493835|gb|U51631.1|HBU51631	Hevea brasiliensis latex pI 3.5 protein Hev b 5 mRNA, complete cds	Locus_274_Transcript_1/2_Confidence_1.000_Length_871	735	871	370	0	370	733	100	0.503401
gi|348136|gb|L11707.1|HEVSODMN	Hevea brasiliensis Mn-superoxide dismutase (SODMn) gene, complete cds	Locus_433_Transcript_3/3_Confidence_0.429_Length_791	4968	791	484	0	484	959	100	0.0974235
gi|317159552|gb|HQ268022.1|	Hevea brasiliensis eukaryotic translation initiation factor 1Aa mRNA, complete cds	Locus_290_Transcript_5/6_Confidence_0.667_Length_720	883	720	607	0	607	1203	100	0.687429
gi|341604894|gb|HQ171930.1|	Hevea brasiliensis ethylene-responsive element binding protein 1 (EREBP1) mRNA, complete cds	Locus_14379_Transcript_1/1_Confidence_1.000_Length_713	1095	713	646	0	646	1281	100	0.589954
gi|317159558|gb|HQ268025.1|	Hevea brasiliensis eukaryotic translation initiation factor 3 mRNA, complete cds	Locus_597_Transcript_7/7_Confidence_0.560_Length_695	678	695	346	0	346	686	100	0.510324
MTA	Hevea metallothionein (MTA), complete cds (unpublished sequence, KS Chow)	Locus_6045_Transcript_1/1_Confidence_1.000_Length_601	535	601	486	0	486	963	100	0.908411
gi|312985276|gb|HM178927.1|	Hevea brasiliensis metallothionein 3-like protein (MT3L) mRNA, complete cds	Locus_6045_Transcript_1/1_Confidence_1.000_Length_601	201	601	201	1e-110	201	398	100	1
gi|329750624|gb|HM055923.1|	Hevea brasiliensis glutaredoxin 1 (Grx1) mRNA, complete cds	Locus_36322_Transcript_1/1_Confidence_1.000_Length_569	324	569	80	5e-38	80	159	100	0.246914
gi|341604896|gb|HQ171931.1|	Hevea brasiliensis ethylene-responsive element binding protein 2 (EREBP2) mRNA, complete cds	Locus_22668_Transcript_1/1_Confidence_1.000_Length_525	786	525	268	1e-150	268	531	100	0.340967
gi|312985270|gb|HM178924.1|	Hevea brasiliensis histone H2B1 (H2B1) mRNA, complete cds	Locus_9266_Transcript_1/1_Confidence_1.000_Length_525	435	525	333	0	333	660	100	0.765517
gi|167599638|gb|EU295480.1|	Hevea brasiliensis ATP synthase subunit H protein mRNA, complete cds	Locus_6925_Transcript_1/1_Confidence_1.000_Length_512	549	512	449	0	449	890	100	0.817851
gi|29170600|gb|AY237009.1|	Hevea brasiliensis clone A775 small rubber particle protein (SRPP) mRNA, complete cds	Locus_2154_Transcript_1/1_Confidence_1.000_Length_333	718	333	35	7e-11	35	69.9	100	0.0487465
gi|66269670|gb|AY960212.1|	Hevea brasiliensis CRT/DRE binding factor 1 (CBF1) mRNA, complete cds	Locus_47449_Transcript_1/1_Confidence_1.000_Length_218	1121	218	218	1e-120	218	432	100	0.194469
gi|397770483|gb|JX109943.1|	Hevea brasiliensis ABC transporter GCN1 (GCN1) mRNA, complete cds	Locus_2277_Transcript_4/4_Confidence_0.556_Length_2439	2285	2439	2053	0	2049	4062	99.9513	0.898468
gi|164604971|dbj|AB294692.1|	Hevea brasiliensis HbHMGR mRNA for hydroxymethylglutaryl-CoA reductase, complete cds, note: HbEST_No.09997	Locus_341_Transcript_1/1_Confidence_1.000_Length_2521	2214	2521	1849	0	1845	3657	99.9459	0.83514
gi|51599127|gb|AY706757.1|	Hevea brasiliensis 3-hydroxy-3-methylglutaryl coenzyme A reductase (HMGR1) mRNA, complete cds	Locus_341_Transcript_1/1_Confidence_1.000_Length_2521	1838	2521	1821	0	1817	3602	99.9451	0.990751
gi|301072753|gb|GU434304.1|	Hevea brasiliensis LMYC1 mRNA, complete cds	Locus_11643_Transcript_2/2_Confidence_0.333_Length_1640	2007	1640	1637	0	1633	3237	99.9389	0.815645
gi|194241585|gb|EU827609.1|	Hevea brasiliensis outward rectifying K+ channel (KCO1) mRNA, complete cds	Locus_14420_Transcript_1/1_Confidence_1.000_Length_1539	1516	1539	1466	0	1462	2898	99.9318	0.967018
gi|116008247|gb|DQ985467.1|	Hevea brasiliensis sucrose transporter 2A (SUT2A) mRNA, complete cds	Locus_17155_Transcript_6/6_Confidence_0.471_Length_1491	1981	1491	1196	0	1192	2363	99.9164	0.603735
gi|305387430|gb|HQ005373.1|	Hevea brasiliensis cultivar RRIM 600 type II metacaspase mRNA, complete cds	Locus_369_Transcript_1/1_Confidence_1.000_Length_1401	1564	1401	1115	0	1111	2202	99.9103	0.712916
gi|94421687|gb|DQ473432.1|	Hevea brasiliensis putative 1-deoxy-D-xylulose 5-phosphate reductoisomerase (DXR2) mRNA, complete cds	Locus_1752_Transcript_7/7_Confidence_0.550_Length_1626	1416	1626	1101	0	1097	2175	99.9092	0.777542
gi|37719661|gb|AY207388.1|	Hevea brasiliensis phloem beta-cyanoalanine synthase mRNA, complete cds	Locus_2626_Transcript_2/2_Confidence_1.000_Length_1077	1411	1077	1077	0	1073	2127	99.9071	0.763288
gi|37719665|gb|AY207389.1|	Hevea brasiliensis latex beta-cyanoalanine synthase mRNA, complete cds	Locus_2626_Transcript_2/2_Confidence_1.000_Length_1077	1415	1077	1077	0	1073	2127	99.9071	0.761131
gi|22213596|gb|AY124470.1|	Hevea brasiliensis cis-prenyltransferase 7 (Hpt7) mRNA, complete cds	Locus_5449_Transcript_1/1_Confidence_1.000_Length_1498	1016	1498	1008	0	1004	1990	99.9008	0.992126
gi|18026891|gb|AF242650.1|AF242650	Hevea brasiliensis glutathione peroxidase mRNA, complete cds	Locus_517_Transcript_1/1_Confidence_1.000_Length_1336	890	1336	872	0	867	1719	99.8853	0.979775
gi|215271817|emb|AM745116.1|	Hevea brasiliensis mRNA for hexose transporter 1 (hxt1 gene)	Locus_5105_Transcript_2/3_Confidence_0.625_Length_1747	1981	1747	1485	0	1477	2928	99.8653	0.749621
gi|218047176|emb|FM244737.1|	Hevea brasiliensis mRNA for putative hexose transporter protein (hxt1 gene)	Locus_5105_Transcript_2/3_Confidence_0.625_Length_1747	1981	1747	1485	0	1477	2928	99.8653	0.749621
gi|219842163|dbj|AB376090.1|	Hevea brasiliensis ggdr mRNA for geranylgeranyl reductase, complete cds	Locus_17235_Transcript_1/1_Confidence_1.000_Length_1519	1793	1519	1480	0	1472	2918	99.8649	0.825432
gi|327505558|gb|HM035068.1|	Hevea brasiliensis Rab3 mRNA, complete cds	Locus_5112_Transcript_5/5_Confidence_0.545_Length_1055	736	1055	730	0	726	1439	99.863	0.991848
gi|257786548|gb|GQ479824.1|	Hevea brasiliensis plasma membrane aquaporin 2 (PIP2) mRNA, complete cds	Locus_45_Transcript_3/3_Confidence_0.500_Length_919	955	919	719	0	715	1417	99.8609	0.75288
gi|46410853|gb|AY502937.1|	Hevea brasiliensis putative 1-deoxy-D-xylulose 5-phosphate reductoisomerase (DXR) mRNA, complete cds; nuclear gene for plastid product	Locus_13947_Transcript_2/2_Confidence_1.000_Length_2032	1416	2032	1416	0	1408	2791	99.8588	1
gi|46410857|gb|AY502939.1|	Hevea brasiliensis putative 1-deoxy-D-xylulose 5-phosphate synthase (DXS) mRNA, complete cds; nuclear gene for plastid product	Locus_24076_Transcript_2/2_Confidence_1.000_Length_2077	2193	2077	2037	0	2024	4012	99.8527	0.928865
gi|317159572|gb|HQ323246.1|	Hevea brasiliensis ubiquitin-protein ligase 2a mRNA, complete cds	Locus_11954_Transcript_1/2_Confidence_1.000_Length_988	668	988	662	0	658	1304	99.8489	0.991018
gi|22213588|gb|AY124466.1|	Hevea brasiliensis cis-prenyltransferase 3 (Hpt3) mRNA, complete cds	Locus_5449_Transcript_1/1_Confidence_1.000_Length_1498	1373	1498	1298	0	1290	2557	99.8459	0.945375
gi|193876218|gb|EU675684.1|	Hevea brasiliensis isolate RRII 105 cis-prenyl transferase II mRNA, complete cds	Locus_5449_Transcript_1/1_Confidence_1.000_Length_1498	1165	1498	1158	0	1150	2280	99.8273	0.993991
gi|334200173|gb|HM347339.1|	Hevea brasiliensis lMYC4 mRNA, complete cds	Locus_11103_Transcript_1/1_Confidence_1.000_Length_1727	1909	1727	1727	0	1715	3400	99.8263	0.904662
gi|47681461|gb|AY605930.1|	Hevea brasiliensis putative SNARE protein mRNA, complete cds	Locus_3322_Transcript_2/2_Confidence_0.800_Length_590	1070	590	565	0	561	1112	99.823	0.528037
gi|16417947|gb|AF429385.1|AF429385	Hevea brasiliensis phosphomevalonate kinase mRNA, complete cds	Locus_2218_Transcript_1/2_Confidence_1.000_Length_1982	1785	1982	1667	0	1655	3281	99.82	0.933894
gi|168216|gb|M60274.1|HEVRBSS	Hevea brasiliensis ribulose-1,5-bisphosphate carboxylase small subunit (RbsS) mRNA, complete cds	Locus_15908_Transcript_1/1_Confidence_1.000_Length_799	797	799	554	0	550	1090	99.8195	0.695107
gi|327505556|gb|HM035067.1|	Hevea brasiliensis Arf2 mRNA, complete cds	Locus_3752_Transcript_2/2_Confidence_0.833_Length_849	812	849	549	0	545	1080	99.8179	0.676108
gi|219842179|dbj|AB376098.1|	Hevea brasiliensis pd2 mRNA for Prephenate dehydratase, complete cds	Locus_5549_Transcript_2/2_Confidence_1.000_Length_1053	1760	1053	1053	0	1045	2071	99.8101	0.598295
gi|164604969|dbj|AB294691.1|	Hevea brasiliensis HbHMGR mRNA for hydroxymethylglutaryl-CoA reductase, complete cds, note: HbEST_No.08135	Locus_677_Transcript_1/1_Confidence_1.000_Length_2011	2023	2011	2003	0	1987	3939	99.8004	0.990114
gi|116008243|gb|DQ985465.1|	Hevea brasiliensis sucrose transporter 2B (SUT2B) mRNA, complete cds	Locus_22111_Transcript_3/3_Confidence_0.455_Length_1531	1917	1531	1310	0	1298	2573	99.771	0.683359
gi|332656175|gb|JF742559.1|	Hevea brasiliensis cultivar CATAS 7-33-97 WRKY protein (WRKY1) mRNA, complete cds	Locus_3567_Transcript_2/2_Confidence_1.000_Length_1874	1755	1874	1742	0	1726	3421	99.7704	0.992593
gi|227809926|gb|EF067334.2|	Hevea brasiliensis sucrose transporter 3 (SUT3) mRNA, complete cds	Locus_10520_Transcript_1/2_Confidence_1.000_Length_1816	1819	1816	1729	0	1713	3396	99.7687	0.950522
gi|186898204|gb|EU627002.1|	Hevea brasiliensis heat-shock protein 70 (HSP70) mRNA, complete cds	Locus_9927_Transcript_1/1_Confidence_1.000_Length_2206	2222	2206	2114	0	2094	4151	99.7635	0.951395
gi|334200175|gb|HM347340.1|	Hevea brasiliensis lMYC5 mRNA, complete cds	Locus_3168_Transcript_1/2_Confidence_1.000_Length_1673	1884	1673	1669	0	1655	3281	99.7609	0.885881
gi|33326374|gb|AF521007.1|	Hevea brasiliensis heat shock protein mRNA, complete cds	Locus_1815_Transcript_1/1_Confidence_1.000_Length_2810	2405	2810	1655	0	1639	3249	99.7583	0.68815
gi|219842171|dbj|AB376094.1|	Hevea brasiliensis mggbqmt mRNA for 2-methyl-6-geranylgeranylbenzoquinone methyltranferase, complete cds	Locus_12984_Transcript_1/1_Confidence_1.000_Length_1249	1410	1249	1237	0	1225	2428	99.7575	0.877305
gi|341819339|gb|JN120174.1|	Hevea brasiliensis berberine bridge enzyme (BBE1) mRNA, complete cds	Locus_16691_Transcript_2/2_Confidence_1.000_Length_1717	1757	1717	1609	0	1593	3158	99.7514	0.915766
gi|313585315|gb|HM800425.1|	Hevea brasiliensis mitochondrial 50S ribosomal protein L21 (mRPL21) mRNA, complete cds; nuclear gene for mitochondrial product	Locus_16722_Transcript_1/1_Confidence_1.000_Length_729	853	729	392	0	388	769	99.7449	0.459555
gi|338227615|gb|HM640272.1|	Hevea brasiliensis cultivar Haiken 1 SKP1 mRNA, complete cds	Locus_8212_Transcript_1/1_Confidence_1.000_Length_884	778	884	754	0	746	1479	99.7347	0.969152
gi|164605013|dbj|AB294714.1|	Hevea brasiliensis HbGGPS mRNA for geranylgeranyl-diphosphate synthase, complete cds, note: HbEST_No.08697	Locus_15981_Transcript_2/2_Confidence_1.000_Length_1795	1627	1795	1471	0	1455	2884	99.7281	0.904118
gi|312985272|gb|HM178925.1|	Hevea brasiliensis histone H2B2 (H2B2) mRNA, complete cds	Locus_9266_Transcript_1/1_Confidence_1.000_Length_525	435	525	333	0	329	652	99.6997	0.765517
gi|5305666|gb|AF111842.1|AF111842	Hevea brasiliensis isopentenyl pyrophosphate isomerase (IPI1) mRNA, complete cds	Locus_7896_Transcript_5/5_Confidence_0.455_Length_1359	1009	1359	985	0	973	1929	99.6954	0.976214
gi|317159556|gb|HQ268024.1|	Hevea brasiliensis eukaryotic translation initiation factor 2 mRNA, complete cds	Locus_4326_Transcript_2/2_Confidence_1.000_Length_321	747	321	321	1e-179	317	628	99.6885	0.429719
gi|164604979|dbj|AB294696.1|	Hevea brasiliensis HbIPI II mRNA for isopentenyl-diphosphate Delta-isomerase, complete cds, note: HbEST_No.02180	Locus_7896_Transcript_5/5_Confidence_0.455_Length_1359	1297	1359	954	0	942	1867	99.6855	0.735544
gi|16417953|gb|AF429388.1|AF429388	Hevea brasiliensis hydroxymethylglutaryl coenzyme A reductase mRNA, complete cds	Locus_341_Transcript_1/1_Confidence_1.000_Length_2521	2198	2521	1816	0	1792	3552	99.6696	0.826206
gi|164604985|dbj|AB294699.1|	Hevea brasiliensis HbDXS2 mRNA for 1-deoxy-D-xylulose 5-phosphate synthase, complete cds, note: HbDXS2_No.1902	Locus_11712_Transcript_1/5_Confidence_0.750_Length_2049	2439	2049	2049	0	2021	4006	99.6584	0.840098
gi|167859949|emb|AM492537.1|	Hevea brasiliensis mRNA for sucrose transporter 6 (sut6 gene)	Locus_10520_Transcript_2/2_Confidence_1.000_Length_1816	1902	1816	1748	0	1724	3417	99.6568	0.919033
gi|12005327|gb|AF239956.1|	Hevea brasiliensis unknown mRNA	Locus_4714_Transcript_2/2_Confidence_1.000_Length_2041	1204	2041	1162	0	1146	2272	99.6558	0.965116
gi|298362842|gb|HM126477.1|	Hevea brasiliensis actin-depolymerizing factor (ADF) mRNA, complete cds	Locus_1896_Transcript_1/1_Confidence_1.000_Length_1130	888	1130	853	0	841	1667	99.6483	0.960586
gi|302595186|gb|HM026176.1|	Hevea brasiliensis Rab1 mRNA, complete cds	Locus_2315_Transcript_2/2_Confidence_0.833_Length_956	971	956	564	0	556	1102	99.6454	0.580844
gi|94421689|gb|DQ473433.1|	Hevea brasiliensis putative 1-deoxy-D-xylulose 5-phosphate synthase (DXS2) mRNA, complete cds	Locus_11712_Transcript_1/5_Confidence_0.750_Length_2049	2222	2049	1907	0	1879	3725	99.6331	0.858236
gi|38122473|gb|AY430052.1|	Hevea brasiliensis clone A531 rubber elongation factor (REF) mRNA, complete cds	Locus_33146_Transcript_2/2_Confidence_1.000_Length_301	993	301	264	1e-145	260	515	99.6212	0.265861
gi|317159578|gb|HQ323249.1|	Hevea brasiliensis protein binding/ubiquitin-protein ligase 4 mRNA, complete cds	Locus_12184_Transcript_1/1_Confidence_1.000_Length_899	759	899	734	0	722	1431	99.5913	0.967062
gi|46410855|gb|AY502938.1|	Hevea brasiliensis putative 2C-methyl-D-erythritol 2,4-cyclodiphosphate synthase (ISPF) mRNA, complete cds; nuclear gene for plastid product	Locus_15635_Transcript_1/1_Confidence_1.000_Length_891	786	891	730	0	718	1423	99.589	0.928753
gi|302028370|gb|HM061097.1|	Hevea brasiliensis LMYC2 mRNA, complete cds	Locus_2010_Transcript_1/2_Confidence_1.000_Length_1863	1767	1863	1632	0	1604	3180	99.5711	0.923599
gi|33325128|gb|AF516356.1|	Hevea brasiliensis eukaryotic translation initiation factor 5A isoform VII (eIF-5A) mRNA, complete cds	Locus_4730_Transcript_1/1_Confidence_1.000_Length_905	895	905	699	0	687	1362	99.5708	0.781006
gi|164604987|dbj|AB294701.1|	Hevea brasiliensis HbDXR mRNA for 1-deoxy-D-xylulose-5-phosphate reductoisomerase, complete cds, note: HbEST_No.00930	Locus_1752_Transcript_7/7_Confidence_0.550_Length_1626	1884	1626	1154	0	1134	2248	99.5667	0.612527
gi|68164986|gb|DQ023609.1|	Hevea brasiliensis omega-6 fatty acid desaturase (FAD) mRNA, complete cds	Locus_2375_Transcript_1/1_Confidence_1.000_Length_1495	1152	1495	1152	0	1132	2244	99.566	1
gi|2213876|gb|AF003197.1|AF003197	Hevea brasiliensis glutamine synthetase mRNA, complete cds	Locus_8559_Transcript_2/3_Confidence_0.667_Length_1074	1495	1074	915	0	899	1782	99.5628	0.61204
gi|326694866|gb|JF708076.1|	Hevea brasiliensis 14-3-3 protein 3 mRNA, complete cds	Locus_3055_Transcript_1/2_Confidence_0.750_Length_1161	1269	1161	682	0	670	1328	99.5601	0.537431
gi|63029721|gb|DQ004685.1|	Hevea brasiliensis 12-oxophytodienoate reductase (opr) mRNA, complete cds	Locus_4667_Transcript_1/1_Confidence_1.000_Length_1547	1455	1547	1354	0	1330	2636	99.5569	0.930584
gi|164604997|dbj|AB294706.1|	Hevea brasiliensis HbMCS mRNA for 2-C-methyl-D-erythritol 2,4-cyclodiphosphate synthase, complete cds, note: degenerate PCR cloning2	Locus_15635_Transcript_1/1_Confidence_1.000_Length_891	989	891	872	0	856	1697	99.5413	0.881699
gi|317159580|gb|HQ323250.1|	Hevea brasiliensis mitosis protein YLS8 mRNA, complete cds	Locus_4434_Transcript_1/1_Confidence_1.000_Length_430	733	430	430	0	422	837	99.5349	0.58663
gi|12002675|gb|AF151368.1|AF151368	Hevea brasiliensis catalase (cat) mRNA, complete cds	Locus_48_Transcript_25/25_Confidence_0.331_Length_4190	1745	4190	1703	0	1678	3326	99.5302	0.975931
gi|167599634|gb|EU295478.1|	Hevea brasiliensis glutaredoxin mRNA, complete cds	Locus_36322_Transcript_1/1_Confidence_1.000_Length_569	524	569	212	1e-114	208	412	99.5283	0.40458
gi|116008245|gb|DQ985466.1|	Hevea brasiliensis sucrose transporter 1 (SUT1) mRNA, complete cds	Locus_8598_Transcript_1/1_Confidence_1.000_Length_1764	1770	1764	1683	0	1651	3273	99.5247	0.950847
gi|219842173|dbj|AB376095.1|	Hevea brasiliensis tc mRNA for tocopherol cyclase, complete cds	Locus_1540_Transcript_4/7_Confidence_0.500_Length_1911	2008	1911	1893	0	1857	3681	99.5246	0.942729
gi|14325237|dbj|AB055496.1|	Hevea brasiliensis ggps mRNA for geranylgeranyl diphosphate synthase, complete cds	Locus_6413_Transcript_1/3_Confidence_0.714_Length_1505	1450	1505	1378	0	1349	2674	99.492	0.950345
gi|288901115|gb|GU573727.1|	Hevea brasiliensis neutral/alkaline invertase 2 (NIN2) mRNA, complete cds	Locus_5556_Transcript_4/4_Confidence_0.769_Length_2729	2146	2729	1964	0	1932	3830	99.4908	0.915191
gi|164605011|dbj|AB294713.1|	Hevea brasiliensis HbGGPS mRNA for geranylgeranyl-diphosphate synthase, complete cds, note: HbEST_No.04764	Locus_6413_Transcript_1/3_Confidence_0.714_Length_1505	1501	1505	1359	0	1332	2640	99.4849	0.905396
gi|3986749|gb|AF107464.1|AF107464	Hevea brasiliensis serine/threonine protein phosphatase type 2A (PP2A) mRNA, complete cds	Locus_36565_Transcript_1/1_Confidence_1.000_Length_1403	1370	1403	1333	0	1305	2587	99.4757	0.972993
gi|18830|emb|X58498.1|	H.brasiliensis mRNA for mitochondrial ATP synthase beta-subunit	Locus_2644_Transcript_2/2_Confidence_1.000_Length_1981	2021	1981	1881	0	1848	3663	99.4687	0.930727
gi|167859968|emb|AM924133.1|	Hevea brasiliensis mRNA for putative polyol transporter protein 2 (plt2 gene), clone PB217	Locus_1318_Transcript_3/3_Confidence_0.778_Length_1570	1893	1570	1469	0	1444	2862	99.4554	0.776017
gi|27449245|gb|AF457209.1|	Hevea brasiliensis Cu/Zn superoxide dismutase (Cu/Zn-SOD) mRNA, complete cds	Locus_23348_Transcript_1/1_Confidence_1.000_Length_742	738	742	694	0	678	1344	99.4245	0.940379
gi|16417955|gb|AF429389.1|AF429389	AF429389 Hevea brasiliensis hydroxymethylglutaryl coenzyme A synthase mRNA, complete cds	Locus_2616_Transcript_1/1_Confidence_1.000_Length_1711	1810	1711	1694	0	1663	3296	99.4104	0.935912
gi|164604975|dbj|AB294694.1|	Hevea brasiliensis HbMVD mRNA for 5-phosphomevelonate kinase, complete cds, note: HbEST_No.00526	Locus_2218_Transcript_1/2_Confidence_1.000_Length_1982	1861	1982	1747	0	1703	3376	99.3707	0.938743
gi|219842175|dbj|AB376096.1|	Hevea brasiliensis gamma-tmt mRNA for gamma-tocopherol methyltransferase, complete cds	Locus_3208_Transcript_2/2_Confidence_0.750_Length_941	1408	941	916	0	892	1768	99.345	0.650568
gi|16417943|gb|AF429383.1|AF429383	Hevea brasiliensis acetyl Co-A acetyltransferase mRNA, complete cds	Locus_15502_Transcript_2/3_Confidence_0.667_Length_1539	1669	1539	1510	0	1471	2916	99.3391	0.904733
gi|164604999|dbj|AB294707.1|	Hevea brasiliensis HbHDS mRNA for 4-hydroxy-3-methylbut-2-en-1-yl diphosphate synthase, complete cds, note: HbEST_No.11262	Locus_3378_Transcript_2/3_Confidence_0.800_Length_2754	2713	2754	2687	0	2622	5197	99.3301	0.990417
gi|4928459|gb|AF133127.1|AF133127	Hevea brasiliensis thioredoxin h mRNA, complete cds	Locus_8885_Transcript_2/2_Confidence_1.000_Length_1056	492	1056	280	1e-152	272	539	99.2857	0.569106
gi|172054849|gb|EU581818.1|	Hevea brasiliensis calcium dependent protein kinase 1 (CDPK1) mRNA, complete cds	Locus_6060_Transcript_1/1_Confidence_1.000_Length_2054	2273	2054	1813	0	1768	3505	99.2834	0.797624
gi|119871518|gb|DQ873889.2|	Hevea brasiliensis chitinase mRNA, complete cds	Locus_4583_Transcript_1/1_Confidence_1.000_Length_1198	978	1198	974	0	944	1871	99.2813	0.99591
gi|84314022|gb|DQ323739.1|	Hevea brasiliensis MYB transcription factor (MYB) mRNA, complete cds	Locus_4714_Transcript_2/2_Confidence_1.000_Length_2041	970	2041	949	0	921	1826	99.2624	0.978351
gi|219842169|dbj|AB376093.1|	Hevea brasiliensis hggt mRNA for homogentisate geranylgeranyl transferase, complete cds	Locus_10132_Transcript_1/1_Confidence_1.000_Length_1746	1837	1746	1336	0	1304	2585	99.2515	0.727273
gi|1916804|gb|U80598.1|HBU80598	Hevea brasiliensis latex patatin homolog mRNA, complete cds	Locus_955_Transcript_1/1_Confidence_1.000_Length_1636	1493	1636	1459	0	1415	2805	99.2466	0.977227
gi|164604963|dbj|AB294688.1|	Hevea brasiliensis HbHMGS1 mRNA for hydroxymethylglutaryl-CoA synthase, complete cds, note: HbEST_No.00889	Locus_2616_Transcript_1/1_Confidence_1.000_Length_1711	1827	1711	1700	0	1657	3285	99.2362	0.930487
gi|14916099|gb|AF396829.1|	Hevea brasiliensis hydroxymethylglutaryl coenzyme A synthase mRNA, complete cds	Locus_2616_Transcript_1/1_Confidence_1.000_Length_1711	1804	1711	1699	0	1656	3283	99.2357	0.941796
gi|63029719|gb|DQ004684.1|	Hevea brasiliensis allene oxide synthase (aos) mRNA, complete cds	Locus_4411_Transcript_3/4_Confidence_0.667_Length_2067	1843	2067	1817	0	1768	3505	99.2295	0.985893
gi|219842165|dbj|AB376091.1|	Hevea brasiliensis hpt mRNA for homogentisate phytyl transferase, complete cds	Locus_13320_Transcript_2/2_Confidence_1.000_Length_1660	1563	1660	1545	0	1504	2981	99.2238	0.988484
gi|45479862|gb|AY514019.1|	Hevea brasiliensis PPase mRNA, complete cds	Locus_2586_Transcript_4/6_Confidence_0.538_Length_2495	2807	2495	2425	0	2349	4656	99.2171	0.863912
gi|5305668|gb|AF111843.1|AF111843	Hevea brasiliensis isopentenyl pyrophosphate isomerase (IPI2) mRNA, complete cds	Locus_7896_Transcript_5/5_Confidence_0.455_Length_1359	1288	1359	1266	0	1233	2444	99.2101	0.982919
gi|40716446|gb|AY461413.1|	Hevea brasiliensis acyl CoA reductase mRNA, complete cds	Locus_8007_Transcript_2/2_Confidence_1.000_Length_1662	1365	1662	1363	0	1328	2632	99.193	0.998535
gi|118132676|gb|EF067335.1|	Hevea brasiliensis sucrose transporter 4 (SUT4) mRNA, complete cds	Locus_3325_Transcript_5/8_Confidence_0.400_Length_3130	1663	3130	1663	0	1621	3213	99.1581	1
gi|317159574|gb|HQ323247.1|	Hevea brasiliensis ubiquitin-conjugating enzyme E2 mRNA, complete cds	Locus_16574_Transcript_2/3_Confidence_0.545_Length_925	654	925	592	0	572	1134	99.1554	0.905199
gi|3183705|emb|Y15042.1|	Hevea brasiliensis mRNA for profilin	Locus_10168_Transcript_1/2_Confidence_1.000_Length_1188	396	1188	355	0	343	680	99.1549	0.896465
gi|3451146|emb|AJ010397.1|	Hevea brasiliensis mRNA for chitinase	Locus_4583_Transcript_1/1_Confidence_1.000_Length_1198	1229	1198	1064	0	1026	2034	99.1541	0.865745
gi|42795469|gb|AY534617.1|	Hevea brasiliensis HMG-CoA synthase 2 (HMGS2) mRNA, complete cds	Locus_11351_Transcript_1/1_Confidence_1.000_Length_1661	1916	1661	1649	0	1602	3176	99.152	0.860647
gi|16417945|gb|AF429384.1|AF429384	AF429384 Hevea brasiliensis mevalonate kinase mRNA, complete cds	Locus_1375_Transcript_1/2_Confidence_1.000_Length_1677	1553	1677	1530	0	1490	2954	99.1503	0.98519
gi|219842161|dbj|AB376089.1|	Hevea brasiliensis hppd mRNA for 4-hydroxyphenylpyruvate dioxygenase, complete cds	Locus_4259_Transcript_2/2_Confidence_1.000_Length_1646	1631	1646	1611	0	1555	3082	99.131	0.987738
gi|167859966|emb|AM924132.1|	Hevea brasiliensis mRNA for putative polyol transporter protein 1 (plt1 gene), clone PB217	Locus_5154_Transcript_4/4_Confidence_0.700_Length_1824	1868	1824	1725	0	1672	3314	99.1304	0.923448
gi|213496553|emb|AM746058.1|	Hevea brasiliensis mRNA for polyols transporter 1 (plt1 gene)	Locus_5154_Transcript_4/4_Confidence_0.700_Length_1824	1874	1824	1725	0	1672	3314	99.1304	0.920491
gi|6707017|gb|AF113546.1|AF113546	Hevea brasiliensis latex protein allergen Hev b 7 mRNA, complete cds	Locus_955_Transcript_1/1_Confidence_1.000_Length_1636	1394	1636	1367	0	1320	2617	99.1241	0.980631
gi|148353858|emb|AM743172.1|	Hevea brasiliensis mRNA for ACC oxidase 3 (aco3 gene), clone PB 260	Locus_19265_Transcript_1/1_Confidence_1.000_Length_1147	1074	1147	1018	0	982	1947	99.1159	0.947858
gi|40716448|gb|AY461414.1|	Hevea brasiliensis cis-prenyltransferase mRNA, complete cds	Locus_4748_Transcript_2/2_Confidence_0.833_Length_1375	1156	1375	1129	0	1089	2159	99.1143	0.976644
gi|164604991|dbj|AB294703.1|	Hevea brasiliensis HbCMS mRNA for 2-C-methyl-D-erythritol 4-phosphate cytidylyltransferase, complete cds, note: HbEST_No.10832	Locus_13514_Transcript_3/3_Confidence_0.615_Length_1297	1254	1297	1086	0	1045	2071	99.08	0.866029
gi|164604961|dbj|AB294687.1|	Hevea brasiliensis HbAACT mRNA for acetyl-CoA C-acetyltransferase, complete cds, note: HbEST_No.02858	Locus_1571_Transcript_3/3_Confidence_0.778_Length_1551	1472	1551	1268	0	1227	2432	99.0536	0.861413
gi|148353854|emb|AM743170.1|	Hevea brasiliensis mRNA for ACC oxidase 1 (aco1 gene), clone PB 260	Locus_17476_Transcript_1/1_Confidence_1.000_Length_1136	1115	1136	1052	0	1012	2006	99.0494	0.943498
gi|37901181|gb|AY221989.1|	Hevea brasiliensis REF-like stress related protein 2 (RLP2) mRNA, complete cds	Locus_2154_Transcript_1/1_Confidence_1.000_Length_333	705	333	105	3e-50	101	200	99.0476	0.148936
gi|288901117|gb|GU573728.1|	Hevea brasiliensis neutral/alkaline invertase 1 (NIN1) mRNA, complete cds	Locus_8362_Transcript_2/2_Confidence_1.000_Length_1904	1964	1904	1864	0	1800	3568	99.0349	0.949084
gi|194241583|gb|EU827608.1|	Hevea brasiliensis protein phosphatase 2C (PP2C) mRNA, complete cds	Locus_13285_Transcript_2/2_Confidence_1.000_Length_1842	1686	1842	1346	0	1302	2581	99.0342	0.798339
gi|337729586|gb|JN001200.1|	Hevea brasiliensis cultivar CATAS7-33-97 calcium-dependent protein kinase (CDPK1) mRNA, complete cds	Locus_6580_Transcript_1/1_Confidence_1.000_Length_2436	2027	2436	1741	0	1680	3330	99.0235	0.858905
gi|164605005|dbj|AB294710.1|	Hevea brasiliensis HbGPS mRNA for geranyl-diphosphate synthase, complete cds, note: HbEST_No.06546-2	Locus_9090_Transcript_8/10_Confidence_0.537_Length_1785	1181	1785	1019	0	979	1941	99.0186	0.862828
gi|164604967|dbj|AB294690.1|	Hevea brasiliensis HbHMGR mRNA for hydroxymethylglutaryl-CoA reductase, complete cds, note: HbEST_No.07803	Locus_14049_Transcript_1/3_Confidence_0.714_Length_2021	1736	2021	1622	0	1558	3088	99.0136	0.934332
gi|37901160|gb|AY221988.1|	Hevea brasiliensis REF-like stress related protein 1 (RLP1) mRNA, complete cds	Locus_33146_Transcript_2/2_Confidence_1.000_Length_301	763	301	301	1e-162	289	573	99.0033	0.394495
gi|164604973|dbj|AB294693.1|	Hevea brasiliensis HbMVK mRNA for mevalonate kinase, complete cds, note: HbEST_No.06169	Locus_1375_Transcript_1/2_Confidence_1.000_Length_1677	1486	1677	1469	0	1421	2817	98.9796	0.98856
gi|1536899|emb|Z49786.1|	H.brasiliensis mRNA for farnesyl pyrophosphate synthase	Locus_3928_Transcript_1/1_Confidence_1.000_Length_1404	1292	1404	1235	0	1195	2369	98.9482	0.955882
gi|3288199|emb|AJ223039.1|	Hevea brasiliensis mRNA for latex allergen (1438 bp)	Locus_955_Transcript_1/1_Confidence_1.000_Length_1636	1438	1636	1411	0	1351	2678	98.9377	0.981224
gi|22213584|gb|AY124464.1|	Hevea brasiliensis cis-prenyltransferase 1 (Hpt1) mRNA, complete cds	Locus_4748_Transcript_2/2_Confidence_0.833_Length_1375	1315	1375	991	0	947	1877	98.89	0.753612
gi|56411549|gb|AY830128.1|	Hevea brasiliensis calmodulin (CaM) mRNA, complete cds	Locus_1173_Transcript_3/3_Confidence_0.600_Length_826	447	826	444	0	424	840	98.8739	0.993289
gi|157674318|gb|EU009501.1|	Hevea brasiliensis pectate lyase 2 mRNA, complete cds, alternatively spliced	Locus_6876_Transcript_3/3_Confidence_0.778_Length_1969	972	1969	747	0	718	1423	98.7952	0.768519
gi|164605009|dbj|AB294712.1|	Hevea brasiliensis HbFPS mRNA for farnesyl-diphosphate synthase, complete cds, note: HbEST_No.01683	Locus_3928_Transcript_1/1_Confidence_1.000_Length_1404	1318	1404	1301	0	1249	2476	98.7711	0.987102
gi|33325116|gb|AF516350.1|	Hevea brasiliensis eukaryotic translation initiation factor 5A isoform I (eIF-5A) mRNA, complete cds	Locus_1035_Transcript_9/9_Confidence_0.333_Length_775	775	775	649	0	624	1237	98.7673	0.837419
gi|1177404|emb|X89855.1|	H.brasiliensis mRNA for CBP gene	Locus_27328_Transcript_1/1_Confidence_1.000_Length_856	856	856	786	0	746	1479	98.7294	0.918224
gi|22676904|gb|AY135188.1|	Hevea brasiliensis farnesyl diphosphate synthase (FDP) mRNA, complete cds	Locus_3928_Transcript_1/1_Confidence_1.000_Length_1404	1166	1404	1166	0	1119	2218	98.7169	1
gi|6118548|gb|AF193438.1|AF193438	Hevea brasiliensis ubiquitin precursor (ubi) mRNA, complete cds	Locus_7171_Transcript_1/2_Confidence_1.000_Length_508	1385	508	389	0	369	731	98.7147	0.280866
gi|33325118|gb|AF516351.1|	Hevea brasiliensis eukaryotic translation initiation factor 5A isoform II (eIF-5A) mRNA, complete cds	Locus_1035_Transcript_9/9_Confidence_0.333_Length_775	828	775	698	0	669	1326	98.7106	0.842995
gi|157674316|gb|EU009500.1|	Hevea brasiliensis pectate lyase 1 mRNA, complete cds, alternatively spliced	Locus_6876_Transcript_2/3_Confidence_0.778_Length_1870	1182	1870	847	0	810	1606	98.7013	0.716582
gi|16417949|gb|AF429386.1|AF429386	Hevea brasiliensis mevalonate disphosphate decarboxylase mRNA, complete cds	Locus_8179_Transcript_1/1_Confidence_1.000_Length_1959	1697	1959	1594	0	1527	3027	98.6826	0.939305
gi|327505560|gb|HM035069.1|	Hevea brasiliensis Rab4 mRNA, complete cds	Locus_4295_Transcript_4/4_Confidence_0.500_Length_1029	830	1029	819	0	781	1548	98.6569	0.986747
gi|206812331|gb|FJ196164.1|	Hevea brasiliensis cultivar Haiken putative 2C-methyl-D-erythritol 2,4-cyclodiphosphate synthase mRNA, complete cds	Locus_15635_Transcript_1/1_Confidence_1.000_Length_891	965	891	807	0	763	1512	98.6369	0.836269
gi|33325122|gb|AF516353.1|	Hevea brasiliensis eukaryotic translation initiation factor 5A isoform IV (eIF-5A) mRNA, complete cds	Locus_1035_Transcript_8/9_Confidence_0.292_Length_1165	772	1165	724	0	691	1370	98.6188	0.937824
gi|33325120|gb|AF516352.1|	Hevea brasiliensis eukaryotic translation initiation factor 5A isoform III (eIF-5A) mRNA, complete cds	Locus_1035_Transcript_9/9_Confidence_0.333_Length_775	781	775	649	0	620	1229	98.6133	0.830986
gi|31580729|gb|AY297039.1|	Hevea brasiliensis latex cyanogenic beta glucosidase mRNA, complete cds	Locus_2101_Transcript_7/7_Confidence_0.562_Length_864	1806	864	864	0	816	1618	98.6111	0.478405
gi|164604981|dbj|AB294697.1|	Hevea brasiliensis HbIPI I mRNA for isopentenyl-diphosphate Delta-isomerase, complete cds, note: HbEST_No.03216	Locus_3523_Transcript_1/1_Confidence_1.000_Length_1299	1209	1299	1068	0	1007	1996	98.5955	0.883375
gi|164604993|dbj|AB294704.1|	Hevea brasiliensis HbCMK mRNA for 4-(cytidine 5'-diphospho)-2-C-methyl-D-erythritol kinase, complete cds, note: HbEST_No.09077	Locus_15852_Transcript_2/2_Confidence_1.000_Length_1494	1475	1494	1402	0	1337	2650	98.5735	0.950508
gi|20563019|dbj|AB074306.1|	Hevea brasiliensis HbcisPT1 mRNA for cis-prenyltransferase1, complete cds	Locus_4748_Transcript_2/2_Confidence_0.833_Length_1375	1358	1375	1164	0	1109	2198	98.5395	0.857143
gi|22213592|gb|AY124468.1|	Hevea brasiliensis cis-prenyltransferase 5 (Hpt5) mRNA, complete cds	Locus_4748_Transcript_2/2_Confidence_0.833_Length_1375	1373	1375	1163	0	1108	2196	98.5383	0.84705
gi|208429107|gb|FJ217703.1|	Hevea brasiliensis 4-diphosphocytidyl-2C-methyl-D-erythritol kinase mRNA, complete cds	Locus_15852_Transcript_2/2_Confidence_1.000_Length_1494	1415	1494	1362	0	1297	2571	98.5316	0.962544
gi|291480273|gb|GU952813.1|	Hevea brasiliensis cultivar Reyan 7-33-97 glutathione reductase mRNA, complete cds	Locus_6069_Transcript_4/4_Confidence_0.700_Length_2115	2102	2115	1894	0	1787	3542	98.524	0.901047
gi|164605015|dbj|AB294715.1|	Hevea brasiliensis HbCPT mRNA for cis-prenyl transferase, complete cds, note: HbEST_No.06235-1	Locus_4748_Transcript_2/2_Confidence_0.833_Length_1375	1214	1375	1005	0	945	1873	98.5075	0.827842
gi|37901077|gb|AY221984.1|	Hevea brasiliensis ASR-like protein 1 (ASRLP1) mRNA, complete cds	Locus_277_Transcript_5/5_Confidence_0.750_Length_604	585	604	332	1e-176	312	618	98.494	0.567521
gi|9581743|emb|AJ132580.1|	Hevea brasiliensis mRNA for enolase, isoform 1	Locus_219_Transcript_3/4_Confidence_0.636_Length_1813	1651	1813	1449	0	1360	2696	98.4838	0.87765
gi|329750622|gb|HM055922.1|	Hevea brasiliensis thioredoxin II-type 1 (TrxII1) mRNA, complete cds	Locus_4242_Transcript_1/1_Confidence_1.000_Length_1182	723	1182	723	0	674	1336	98.4786	1
gi|164604965|dbj|AB294689.1|	Hevea brasiliensis HbHMGS2 mRNA for hydroxymethylglutaryl-CoA synthase, complete cds, note: HbEST_No.12176	Locus_11351_Transcript_1/1_Confidence_1.000_Length_1661	1881	1661	1635	0	1544	3061	98.4728	0.869219
gi|302353423|gb|HM015901.1|	Hevea brasiliensis clone HbPht6-c-5 phosphate transporter 1 (Pht1) mRNA, complete cds	Locus_1491_Transcript_3/5_Confidence_0.600_Length_2104	1804	2104	1690	0	1586	3144	98.4615	0.936807
gi|16904642|dbj|AB061234.2|	Hevea brasiliensis HRT1 mRNA for cis-prenyltransferase, complete cds	Locus_4748_Transcript_2/2_Confidence_0.833_Length_1375	1282	1375	1102	0	1033	2048	98.4587	0.859594
gi|22213586|gb|AY124465.1|	Hevea brasiliensis cis-prenyltransferase 2 (Hpt2) mRNA, complete cds	Locus_4748_Transcript_2/2_Confidence_0.833_Length_1375	1333	1375	1053	0	981	1945	98.2922	0.789947
gi|22213600|gb|AY124472.1|	Hevea brasiliensis cis-prenyltransferase 9 (Hpt9) mRNA, complete cds	Locus_4748_Transcript_2/2_Confidence_0.833_Length_1375	1245	1375	1224	0	1153	2286	98.2843	0.983133
gi|219842177|dbj|AB376097.1|	Hevea brasiliensis pd1 mRNA for Prephenate dehydratase, complete cds	Locus_2115_Transcript_1/2_Confidence_1.000_Length_1536	1677	1536	1483	0	1387	2749	98.2503	0.884317
gi|164605007|dbj|AB294711.1|	Hevea brasiliensis HbGPS mRNA for geranyl-diphosphate synthase, complete cds, note: HbEST_No.12414	Locus_10250_Transcript_1/1_Confidence_1.000_Length_1061	1041	1061	1021	0	956	1895	98.2387	0.980788
gi|164604995|dbj|AB294705.1|	Hevea brasiliensis HbMCS mRNA for 2-C-methyl-D-erythritol 2,4-cyclodiphosphate synthase, complete cds, note: degenerate PCR cloning1	Locus_5253_Transcript_1/1_Confidence_1.000_Length_1122	1036	1122	1015	0	956	1895	98.2266	0.97973
gi|22213604|gb|AY124474.1|	Hevea brasiliensis cis-prenyltransferase 11 (Hpt11) mRNA, complete cds	Locus_4748_Transcript_2/2_Confidence_0.833_Length_1375	1434	1375	1067	0	991	1964	98.221	0.744073
gi|109809964|gb|DQ650301.1|	Hevea brasiliensis rubber peroxidase 1 (rbp1) mRNA, complete cds	Locus_44350_Transcript_1/1_Confidence_1.000_Length_1001	1146	1001	1000	0	935	1853	98.2036	0.8726
gi|168214|gb|M74800.1|HEVHMGR3C	Hevea brasiliensis 3-hydroxy-3-methylglutaryl-coenzyme A reductase (hmgr3) mRNA, complete cds	Locus_31664_Transcript_1/1_Confidence_1.000_Length_658	2322	658	437	0	401	795	98.1693	0.1882
gi|299150758|gb|HM244408.1|	Hevea brasiliensis isolate Reyan7-33-97 beta-hydroxyacyl-acyl carrier protein dehydratase mRNA, complete cds	Locus_2545_Transcript_2/2_Confidence_1.000_Length_1153	1069	1153	928	0	876	1736	98.1681	0.868101
gi|46254822|gb|AY514020.1|	Hevea brasiliensis allene oxide synthase (AOS) mRNA, complete cds	Locus_4411_Transcript_3/4_Confidence_0.667_Length_2067	1915	2067	1676	0	1551	3074	98.1515	0.875196
gi|1184667|gb|U22147.1|HBU22147	Hevea brasiliensis beta-1,3-glucanase (HGN1) mRNA, complete cds	Locus_5380_Transcript_3/3_Confidence_0.429_Length_1134	1242	1134	1134	0	1057	2095	98.1481	0.913043
gi|20563021|dbj|AB074307.1|	Hevea brasiliensis HbcisPT2 mRNA for cis-prenyltransferase2, complete cds	Locus_4748_Transcript_2/2_Confidence_0.833_Length_1375	1375	1375	1180	0	1105	2190	98.1372	0.858182
gi|22213590|gb|AY124467.1|	Hevea brasiliensis cis-prenyltransferase 4 (Hpt4) mRNA, complete cds	Locus_4748_Transcript_2/2_Confidence_0.833_Length_1375	1309	1375	1277	0	1186	2351	97.9656	0.975554
gi|317159548|gb|HQ268020.1|	Hevea brasiliensis actin depolymerizing factor 4 mRNA, complete cds	Locus_188_Transcript_1/3_Confidence_0.714_Length_909	709	909	537	0	493	977	97.9516	0.757405
gi|56900931|gb|AY847291.1|	Hevea brasiliensis ethylene receptor mRNA, complete cds	Locus_2192_Transcript_9/10_Confidence_0.290_Length_2819	2452	2819	2423	0	2213	4387	97.8978	0.988173
gi|164604977|dbj|AB294695.1|	Hevea brasiliensis HbPMD mRNA for diphosphomevelonate decarboxylase, complete cds, note: HbEST_No.08776	Locus_8179_Transcript_1/1_Confidence_1.000_Length_1959	1692	1959	1592	0	1471	2916	97.867	0.940898
gi|313585313|gb|HM800424.1|	Hevea brasiliensis mitochondrial 39S ribosomal protein L53 (mRPL53) mRNA, complete cds; nuclear gene for mitochondrial product	Locus_8010_Transcript_1/1_Confidence_1.000_Length_969	514	969	514	0	470	932	97.8599	1
gi|22213594|gb|AY124469.1|	Hevea brasiliensis cis-prenyltransferase 6 (Hpt6) mRNA, complete cds	Locus_4748_Transcript_2/2_Confidence_0.833_Length_1375	1295	1375	1257	0	1161	2301	97.8537	0.970656
gi|327505552|gb|HM035065.1|	Hevea brasiliensis Rab2 mRNA, complete cds	Locus_6587_Transcript_2/2_Confidence_1.000_Length_1117	911	1117	880	0	814	1614	97.8482	0.965971
gi|22213602|gb|AY124473.1|	Hevea brasiliensis cis-prenyltransferase 10 (Hpt10) mRNA, complete cds	Locus_4748_Transcript_2/2_Confidence_0.833_Length_1375	1152	1375	1114	0	1017	2016	97.8475	0.967014
gi|60617765|gb|AY929854.1|	Hevea brasiliensis clone RRII 105 cis-prenyltransferase mRNA, complete cds	Locus_4748_Transcript_2/2_Confidence_0.833_Length_1375	1226	1375	1102	0	1005	1992	97.8241	0.898858
gi|37901054|gb|AY221983.1|	Hevea brasiliensis putative C3HC4-type RING zinc finger protein (RGZF1) mRNA, complete cds	Locus_2178_Transcript_1/1_Confidence_1.000_Length_1057	580	1057	488	0	445	882	97.7505	0.841379
gi|16904643|dbj|AB061237.2|	Hevea brasiliensis hcpt-2 mRNA for cis-prenyltransferase, complete cds	Locus_4748_Transcript_2/2_Confidence_0.833_Length_1375	1264	1375	665	0	592	1173	97.2973	0.526108
gi|6979166|gb|AF119365.1|	Hevea brasiliensis clone hevb 8.2 latex profilin Hev b 8 mRNA, complete cds	Locus_9873_Transcript_1/2_Confidence_1.000_Length_783	396	783	395	0	351	696	97.2152	0.997475
gi|341819280|gb|JN038190.1|	Hevea brasiliensis class III peroxidase (PRX33) mRNA, complete cds	Locus_1734_Transcript_8/8_Confidence_0.619_Length_1362	1293	1362	1247	0	1107	2194	97.2045	0.964424
gi|22213598|gb|AY124471.1|	Hevea brasiliensis cis-prenyltransferase 8 (Hpt8) mRNA, complete cds	Locus_4748_Transcript_2/2_Confidence_0.833_Length_1375	1390	1375	1348	0	1209	2397	96.9607	0.969784
gi|37991835|dbj|AB064661.2|	Hevea brasiliensis HRT2 mRNA for cis-prenyltransferase, complete cds	Locus_4748_Transcript_2/2_Confidence_0.833_Length_1375	1051	1375	587	0	515	1021	96.9388	0.558516
gi|164604983|dbj|AB294698.1|	Hevea brasiliensis HbDXS1 mRNA for 1-deoxy-D-xylulose 5-phosphate synthase, complete cds, note: HbEST_No.05597	Locus_6740_Transcript_4/4_Confidence_0.800_Length_2538	2591	2538	2530	0	2219	4399	96.9219	0.976457
gi|164604959|dbj|AB294686.1|	Hevea brasiliensis HbAACT mRNA for acetyl-CoA C-acetyltransferase, complete cds, note: HbEST_No.01617	Locus_1571_Transcript_2/3_Confidence_0.778_Length_1551	1518	1551	1267	0	1126	2232	96.9219	0.834651
gi|317159554|gb|HQ268023.1|	Hevea brasiliensis eukaryotic translation initiation factor 1Ab mRNA, complete cds	Locus_290_Transcript_4/6_Confidence_0.667_Length_720	731	720	604	0	529	1049	96.8699	0.826265
gi|315248858|gb|HQ260674.1|	Hevea brasiliensis clone RY7-33-97 actin7a mRNA, complete cds	Locus_206_Transcript_6/12_Confidence_0.368_Length_1752	1808	1752	1436	0	1255	2488	96.8663	0.794248
gi|9581745|emb|AJ132581.1|	Hevea brasiliensis mRNA for enolase, isoform 2	Locus_1962_Transcript_3/3_Confidence_0.833_Length_2438	1649	2438	1646	0	1430	2835	96.604	0.998181
gi|6979168|gb|AF119366.1|	Hevea brasiliensis clone hevb 8.8 latex profilin Hev b 8 mRNA, complete cds	Locus_9873_Transcript_2/2_Confidence_1.000_Length_783	396	783	395	0	339	672	96.4557	0.997475
gi|37719657|gb|AY207386.1|	Hevea brasiliensis 50 kDa protein mRNA, complete cds	Locus_2018_Transcript_1/1_Confidence_1.000_Length_1378	1417	1378	1375	0	1168	2315	96.4364	0.97036
gi|319769152|gb|HQ395755.1|	Hevea brasiliensis clone Reyan7-33-97 actin 7b mRNA, complete cds	Locus_206_Transcript_10/12_Confidence_0.298_Length_1494	1471	1494	1234	0	1047	2075	96.2005	0.838885
gi|41019101|gb|AY437086.1|	Hevea brasiliensis major latex allergen Hev b 4 mRNA, complete cds	Locus_2018_Transcript_1/1_Confidence_1.000_Length_1378	1375	1378	1339	0	1124	2228	96.1912	0.973818
gi|164604989|dbj|AB294702.1|	Hevea brasiliensis HbCMS mRNA for 2-C-methyl-D-erythritol 4-phosphate cytidylyltransferase, complete cds, note: HbEST_No.01777	Locus_2803_Transcript_4/4_Confidence_0.733_Length_1222	1262	1222	1187	0	1003	1988	96.1377	0.940571
gi|291480275|gb|GU997638.1|	Hevea brasiliensis cultivar Reyan 7-33-97 gamma-glutamylcysteine synthetase mRNA, complete cds	Locus_6594_Transcript_4/4_Confidence_0.727_Length_1877	2187	1877	1858	0	1561	3094	95.9184	0.849566
gi|192766595|gb|EU751608.1|	Hevea brasiliensis MYC1 (MYC1) mRNA, complete cds	Locus_11643_Transcript_2/2_Confidence_0.333_Length_1640	1817	1640	1621	0	1332	2640	95.449	0.89213
gi|37901141|gb|AY221987.1|	Hevea brasiliensis ASR-like protein 2 (ASRLP2) mRNA, complete cds	Locus_893_Transcript_1/1_Confidence_1.000_Length_481	475	481	430	0	348	690	95.3488	0.905263
gi|164605017|dbj|AB294716.1|	Hevea brasiliensis HbCPT mRNA for cis-prenyl transferase, complete cds, note: HbEST_No.06235-2	Locus_4748_Transcript_2/2_Confidence_0.833_Length_1375	1302	1375	1009	0	800	1586	95.0642	0.774962
gi|256861540|gb|FJ041113.2|	Hevea brasiliensis isolate HaiKen 2 thioredoxin h mRNA, complete cds	Locus_5609_Transcript_1/1_Confidence_1.000_Length_570	546	570	490	0	404	801	94.929	0.897436
gi|84028362|gb|DQ340980.1|	Hevea brasiliensis latex allene oxide synthase (AOS) mRNA, complete cds	Locus_2174_Transcript_1/1_Confidence_1.000_Length_1865	1899	1865	1739	0	1375	2726	94.7941	0.915745
gi|148353856|emb|AM743171.1|	Hevea brasiliensis mRNA for ACC oxidase 2 (aco2 gene), clone PB 260	Locus_2060_Transcript_2/2_Confidence_1.000_Length_1238	1174	1238	1097	0	868	1721	94.7559	0.934412
gi|327505554|gb|HM035066.1|	Hevea brasiliensis Arf1 mRNA, complete cds	Locus_8377_Transcript_2/2_Confidence_1.000_Length_844	708	844	462	0	362	718	94.6004	0.652542
gi|37719659|gb|AY207387.1|	Hevea brasiliensis 1-aminocyclopropane-1-carboxylate oxidase mRNA, complete cds	Locus_2060_Transcript_2/2_Confidence_1.000_Length_1238	1234	1238	1119	0	879	1742	94.597	0.906807
gi|126038341|gb|EF120638.1|	Hevea brasiliensis ubiquitin extension protein (UEP1) mRNA, complete cds	Locus_9181_Transcript_1/1_Confidence_1.000_Length_671	771	671	198	8e-82	154	305	94.4444	0.256809
gi|392514568|gb|JQ828995.1|	Hevea brasiliensis clone Reyan7-33-97 TCTP.1 mRNA, complete cds	Locus_2387_Transcript_2/2_Confidence_1.000_Length_1234	532	1234	532	0	412	817	94.3715	1
gi|18838|emb|X56535.1|	Hevea brasiliensis mRNA for rubber elongation factor	Locus_21954_Transcript_1/1_Confidence_1.000_Length_273	681	273	260	1e-109	200	396	94.2748	0.381791
gi|20563023|dbj|AB074308.1|	Hevea brasiliensis HbREF mRNA for rubber elongation factor, complete cds	Locus_21954_Transcript_1/1_Confidence_1.000_Length_273	742	273	260	1e-109	200	396	94.2748	0.350404
gi|21689592|gb|AY120685.1|	Hevea brasiliensis rubber elongation factor (REF) mRNA, complete cds	Locus_21954_Transcript_1/1_Confidence_1.000_Length_273	622	273	260	1e-109	200	396	94.2748	0.418006
gi|6979170|gb|AF119367.1|	Hevea brasiliensis clone hevb 8.10 latex profilin Hev b 8 mRNA, complete cds	Locus_9873_Transcript_1/2_Confidence_1.000_Length_783	396	783	395	1e-171	303	601	94.1772	0.997475
gi|164605003|dbj|AB294709.1|	Hevea brasiliensis HbGPS mRNA for geranyl-diphosphate synthase, complete cds, note: HbEST_No.06546-1	Locus_9090_Transcript_8/10_Confidence_0.537_Length_1785	1278	1785	1028	0	775	1536	93.9747	0.804382
gi|304651499|gb|HM534683.1|	Hevea brasiliensis high mobility group protein mRNA, complete cds	Locus_1197_Transcript_10/10_Confidence_0.429_Length_1839	800	1839	233	1e-100	185	367	93.5622	0.29125
gi|312985290|gb|HM064431.1|	Hevea brasiliensis nucleoside diphosphate kinase 1 (NDK1) mRNA, complete cds	Locus_11141_Transcript_1/2_Confidence_1.000_Length_868	447	868	443	0	327	648	93.4831	0.991051
gi|5689739|emb|AJ132397.1|	Hevea brasiliensis mRNA for hevea brasiliensis profilin (Hev b 8)	Locus_10168_Transcript_2/2_Confidence_1.000_Length_981	396	981	371	1e-152	271	537	93.2615	0.936869
gi|164605001|dbj|AB294708.1|	Hevea brasiliensis HbHDR mRNA for 4-hydroxy-3-methylbut-2-enyl diphosphate reductase, complete cds, note: HbEST_No.00233	Locus_5624_Transcript_1/1_Confidence_1.000_Length_1945	1632	1945	1565	0	1110	2200	92.7389	0.958946
gi|84314024|gb|DQ323740.1|	Hevea brasiliensis translationally controlled tumor protein (TCTP) mRNA, complete cds	Locus_2387_Transcript_2/2_Confidence_1.000_Length_1234	670	1234	616	0	428	848	92.4316	0.919403
gi|195928049|gb|EU881977.1|	Hevea brasiliensis clone HaiKen 2 4-hydroxy-3-methylbut-2-enyl diphosphate reductase mRNA, complete cds	Locus_5624_Transcript_1/1_Confidence_1.000_Length_1945	1627	1945	1565	0	1090	2161	92.4204	0.961893
gi|305855379|gb|HM640242.1|	Hevea brasiliensis cultivar RRIM 600 iron-sulfur cluster scaffold protein (ISU1) mRNA, complete cds	Locus_9015_Transcript_3/3_Confidence_0.667_Length_874	532	874	518	0	357	708	92.3225	0.973684
gi|332656173|gb|HQ687666.1|	Hevea brasiliensis cultivar CATAS 7-33-97 metallothionein (MT2) mRNA, complete cds	Locus_45179_Transcript_1/1_Confidence_1.000_Length_243	372	243	226	9e-83	155	307	92.2078	0.607527
gi|27449247|gb|AF457210.1|	Hevea brasiliensis ascorbate peroxidase (APX) mRNA, complete cds	Locus_294_Transcript_8/9_Confidence_0.462_Length_983	1058	983	854	0	585	1160	92.182	0.807183
gi|33325126|gb|AF516355.1|	Hevea brasiliensis eukaryotic translation initiation factor 5A isoform VI (eIF-5A) mRNA, complete cds	Locus_4730_Transcript_1/1_Confidence_1.000_Length_905	695	905	464	1e-179	317	628	92.1109	0.667626
gi|317159576|gb|HQ323248.1|	Hevea brasiliensis protein binding/ubiquitin-protein ligase 2 mRNA, complete cds	Locus_46053_Transcript_1/1_Confidence_1.000_Length_702	680	702	671	0	452	896	92	0.986765
gi|30523390|gb|AY275680.1|	Hevea brasiliensis ubiquitin mRNA, complete cds	Locus_492_Transcript_2/2_Confidence_1.000_Length_1535	880	1535	826	0	554	1098	91.7973	0.938636
MTC	Hevea metallothionein (MTC), complete cds (unpublished sequence, KS Chow)	Locus_45179_Transcript_1/1_Confidence_1.000_Length_243	563	243	226	4e-80	151	299	91.7749	0.401421
gi|316939055|gb|HQ229952.1|	Hevea brasiliensis cinnamyl alcohol dehydrogenase (CAD) mRNA, complete cds	Locus_3239_Transcript_1/1_Confidence_1.000_Length_1448	1428	1448	876	0	584	1158	91.7045	0.613445
gi|205364121|gb|FJ156098.1|	Hevea brasiliensis cultivar Haiken 2 translationally controlled tumor protein (TCTP) mRNA, complete cds	Locus_2387_Transcript_2/2_Confidence_1.000_Length_1234	824	1234	636	0	414	821	91.25	0.771845
gi|8919947|emb|AJ243325.1|	Hevea brasiliensis mRNA for profilin (pro1 gene)	Locus_9873_Transcript_1/2_Confidence_1.000_Length_783	800	783	728	0	466	924	91.1081	0.91
gi|4193387|gb|AF091455.1|AF091455	Hevea brasiliensis translationally controlled tumor protein (TCTP) mRNA, complete cds	Locus_2387_Transcript_2/2_Confidence_1.000_Length_1234	837	1234	636	0	410	813	91.0938	0.759857
MTB	Hevea metallothionein (MTB), complete cds (unpublished sequence, KS Chow)	Locus_6045_Transcript_1/1_Confidence_1.000_Length_601	482	601	318	1e-103	189	375	90	0.659751
gi|334200171|gb|HM347338.1|	Hevea brasiliensis lMYC3 mRNA, complete cds	Locus_2010_Transcript_2/2_Confidence_1.000_Length_1863	1846	1863	1642	0	950	1883	89.5594	0.889491
gi|109390301|gb|DQ642886.1|	Hevea brasiliensis cysteine protease (CP1) mRNA, complete cds	Locus_70_Transcript_3/5_Confidence_0.692_Length_1744	1581	1744	1502	0	867	1719	89.498	0.950032
gi|168208|gb|M36986.1|HEVHEV1	H.brasiliensis hevein (HEV1) mRNA, complete cds	Locus_17088_Transcript_2/2_Confidence_0.800_Length_1293	1008	1293	707	0	377	747	88.5315	0.701389
gi|30909056|gb|AY283800.1|	Hevea brasiliensis ENSP-like protein mRNA, complete cds	Locus_14072_Transcript_2/2_Confidence_1.000_Length_1608	1394	1608	1049	0	543	1076	88.1468	0.752511
gi|209360625|gb|FJ229481.1|	Hevea brasiliensis metallothionein-like protein (MT1) mRNA, complete cds	Locus_45179_Transcript_1/1_Confidence_1.000_Length_243	382	243	212	2e-50	101	200	87.0968	0.554974
gi|28628596|gb|AF480476.1|	Hevea brasiliensis P66 protein (P66) mRNA, complete cds	Locus_13906_Transcript_2/2_Confidence_1.000_Length_1872	1831	1872	1523	0	715	1417	86.934	0.831786
gi|118566337|gb|EF100816.1|	Hevea brasiliensis beta glucosidase mRNA, complete cds	Locus_13906_Transcript_2/2_Confidence_1.000_Length_1872	1855	1872	1523	0	687	1362	86.49	0.821024
gi|1223883|gb|U40402.1|HBU40402	Hevea brasiliensis hydroxynitrile lyase (hnl) mRNA, complete cds	Locus_36090_Transcript_1/1_Confidence_1.000_Length_912	1078	912	789	0	342	678	86.087	0.731911
AJ223388.1	Hevea brasiliensis mRNA for Hev b 3
AJ223389.1	Hevea brasiliensis mRNA for Hev b 3
AJ223390.1	Hevea brasiliensis mRNA for Hev b 3
AF051317.1	Hevea brasiliensis small rubber particle protein (SRPP) mRNA, complete cds
AY639379.1	Hevea brasiliensis leafy/floricaula-like protein (LFY1) mRNA, complete cds
